# Supplementary material for: Predicting antibody affinity changes upon mutations by combining multiple predictors
Source: Sci Rep. 2020 Nov 11;10:19533. doi: 10.1038/s41598-020-76369-8 (PMC7658247; doi:10.1038/s41598-020-76369-8)
Supplement: Supplementary file 1 — Supplementary Table S1. [file 41598_2020_76369_MOESM1_ESM.xlsx]

## Sheet: Sheet1
Predictor names	Software (web link)	sampling and refinement of mutant structures		Scoring Function	Study or Dataset
		bound state	free state
SIE-Scwrlmut	SCWRL (http://dunbrack.fccc.edu/SCWRL3.php/) Amber (https://ambermd.org/)	(1) repack and minimize mutated side chain only (2) minimize around mutation sites using Amber	rigid separation	SIE	SiPMAB17 and this work
SIE-Rosmut	Rosetta (https://rosettacommons.org/) and Amber	(1) repack and minimize mutated side chain only (2) minimize around mutation sites using Amber	rigid separation	SIE	SiPMAB17
SIE-Rosiface-sc	Rosetta and Amber	(1) repack and minimize side chains at the antibody-antigen interface (2) minimize around mutation sites using Amber	rigid separation	SIE	SiPMAB17
SIE-RosCDR-loop	Rosetta and Amber	(1) backrub sampling of the backbone, repack of side chains and energy minimize at the loop of CDR containing the mutated site (2) minimize around mutation sites using Amber	rigid separation	SIE	SiPMAB17
Rosmut	Rosetta	repack and minimize mutated side chain only	rigid separation	Talaris-interface	SiPMAB17 and this work
Rosiface-sc	Rosetta	repack and minimize side chains at the antibody-antigen interface	repack after separation	Talaris2013	SiPMAB17
RosCDR-loop	Rosetta	backrub sampling of the backbone, repack of side chains and energy minimize at the loop of CDR containing the mutated site	repack after separation	Talaris2013	SiPMAB17
FoldXB	FoldX (http://foldxsuite.crg.eu/)	repack side chains around the mutated site	rigid separation	FOLDEF-binding	SiPMAB17
FoldXS	FoldX	N/A	repack side chains around mutated site	FOLDEF-stability	SiPMAB17
DS-B	Discovery Studio (https://www.3dsbiovia.com/ products/collaborative-science/biovia-discovery-studio/)	repack and minimize side chain at the mutated site	rigid separation	CHARMm Polar H	This work
DS-S	Discovery Studio	repack and minimize side chain at the mutated site	rigid separation	CHARMm Polar H	This work
mCSM-AB	mCSM-AB (http://biosig.unimelb.edu.au/mcsm_ab/)	N/A	N/A	N/A	Pires et al.13 and this work
